# Supplementary material for: Seminal fluid‐mediated fitness effects in the simultaneously hermaphroditic flatworm Macrostomum lignano
Source: Ecol Evol. 2019 Nov 18;9(24):13889–901. doi: 10.1002/ece3.5825 (PMC6953679; doi:10.1002/ece3.5825)
Supplement: Supplementary file 2 [file ECE3-9-13889-s002.xlsx]

## Sheet: Sheet1
Transcript ID	Transcript ID (RNA815 assembly)	Transcript ID (Mlig_3_7 assembly)	Forward primer	Reverse primer	length
Mlig-pro5	80.4	Mlig000004.g2, Mlig005381.g1, Mlig005381.g3, Mlig005381.g4, Mlig024181.g1, Mlig024181.g10, Mlig024181.g2, Mlig024181.g3, Mlig024181.g4, Mlig024181.g5, Mlig024181.g6, Mlig024181.g7, Mlig024181.g8, Mlig024181.g9	TGATTATTCTCGTTGCTGCTC	ATATTGGGTCACCGCAGTTG	557
Mlig-pro4	15018.1	Mlig027242.g1, Mlig027242.g2, Mlig027242.g3	AAATGCTACTATTTCTGCGAGTCC	TTCTCTTGTAGCACAGGTTGTAGC	415
Mlig-pro10	18269	Mlig003956.g1, Mlig025972.g1, Mlig025972.g3, Mlig025972.g5	GCACTTCACAACTGATTTACGG	TATATTGAATTGCCTGGTCTGC	376
Mlig-pro49	38600.1	Mlig021499.g3, Mlig025972.g1, Mlig025972.g3, Mlig025972.g5	TGCAAGGTTGCTACTTACATTCC	ACACTACCATCGAGTCAAAACC	255
Mlig-pro28	19361	Mlig014750.g5, Mlig020972.g1, Mlig020972.g2, Mlig020972.g3, Mlig052599.g1	GAAATGGAACCTAATCTCTGTTGG	CAATAAAAGCATCCCTTTGAGG	251
Mlig-pro8	9549.1	Mlig009779.g1, Mlig009779.g2, Mlig011955.g1, Mlig014133.g1, Mlig014133.g2, Mlig017068.g1, Mlig017068.g1	CAACGGCAATTACTGGATGG	AGCAATAATCCCAGCAGTTCG	338
Mlig-pro7	9549.3	Mlig005727.g1, Mlig005727.g2, Mlig005727.g3, Mlig005727.g4, Mlig005727.g5, Mlig005727.g6	GAGCGGACGAGAACTACAAGC	AACTCGGAGAAGTGGTGATCC	225
Mlig-pro11	15432.2	Mlig001771.g1, Mlig001771.g2, Mlig001771.g3, Mlig001771.g6, Mlig001771.g7, Mlig001771.g8, Mlig011106.g2, Mlig011106.g4, Mlig011106.g5	AGGGTTGTTATTTCCATTCTAAGC	ATTCTATTGCCACAGAAGCATAGG	455
Mlig-pro38	29683.1	Mlig001287.g1, Mlig001287.g3, Mlig001287.g4, Mlig011204.g1	CGTGCTACATACAGAAATGATGG	TTCGTCCATACAGATAATTCTTGC	203
Mlig-pro23	14437.2	Mlig017920.g1, Mlig017920.g2	CTGATCTGATGAACTCAGTCTCG	AACAGCTTTTGACGTCTCATCC	364
Mlig-pro34	19868.1	Mlig017934.g1, Mlig017934.g2, Mlig017934.g3, Mlig023885.g1	TGGCTCTACACCTAGCTGTGCT	AACAGCTGGCAGTTTTCCTTTC	203
Mlig-pro54	29684.1	Mlig002950.g3, Mlig023297.g1, Mlig023297.g2, Mlig054523.g1	TTGGAGTACCATTGCATTGTGG	TTCTTTGTATTTGCGGAATTAACG	373
Mlig-pro69	64228	Mlig005822.g1	CTGGTCGAGTAACGCAGGAT	TTCCAGCAGGACATTGAGTG	101
Mlig-pro35	41274	Mlig016293.g3, Mlig025772.g1	ACCATTGGCATGTAAATTCG	GTTGAGCTCGGCATAAGAGG	253
Mlig-pro13	11128.1	Mlig011609.g7, Mlig014603.g1, Mlig014603.g2, Mlig019353.g1, Mlig019353.g2	GAACAAATTAACTTGAACCCCG	TGTAGCATGCGTCTTTATTTGG	589
Mlig-pro63	39357	Mlig021499.g4	ACAACTGACAATGCGATTAGC	CTGCTCGTACACAACCATCG	370
Mlig-pro46	16008.2	Mlig021499.g10, Mlig021499.g8	CTGCACGGTTGTTACCTTCG	GCAATGCGTTCCACTTATTACTCC	771
Mlig-pro60	39625	Mlig005822.g1	CAAGATGACCGAGAACATGC	ACATTGCGACACTGAAAGC	275
Firefly luciferase			GTCTTTCCGTGCTCCAAAAC	CCAGGGATTTCAGTCGATGT
